# Supplementary material for: Identification of a new Clostridium perfringens variant with a chromosomally encoded enterotoxin gene in a suspected persistent food poisoning outbreak in Eritrea
Source: Front Microbiol. 2024 Oct 15;15:1459840. doi: 10.3389/fmicb.2024.1459840 (PMC11552304; doi:10.3389/fmicb.2024.1459840)
Supplement: Supplementary file 1 [file Data_Sheet_1.xlsx]

## Sheet: Table S1
Table S1: The Clostridium perfringens genomes used in Figures 1 and 3.
Genome ID	Genome Name	Strain	Genetic lineage	Isolation source	Isolation year	Isolation country
1502.1	Clostridium perfringens strain 83921_3_4	83921_3_4	IV	Human GI disease	2017	Italy
1502.1	Clostridium perfringens strain 79385-2	79385-2	IV	Restaurant	2017	Italy
1502.1	Clostridium perfringens strain 79385-3	79385-3	IV	Restaurant	2017	Italy
1502.1	Clostridium perfringens strain 79385-4	79385-4	IV	Restaurant	2017	Italy
1502.1	Clostridium perfringens strain 79385-5	79385-5	IV	Restaurant	2017	Italy
1502.1	Clostridium perfringens strain 79385-7	79385-7	IV	Restaurant	2017	Italy
1502.1	Clostridium perfringens strain 79385-6	79385-6	IV	Restaurant	2017	Italy
1502.1	Clostridium perfringens strain 83921_1_2	83921_1_2	IV	Human GI disease	2017	Italy
1502.1	Clostridium perfringens strain 83921_3_3	83921_3_3	IV	Human GI disease	2017	Italy
1502.1	Clostridium perfringens strain 79385-1	79385-1	IV	Restaurant	2017	Italy
1502.1	Clostridium perfringens strain 13/0815-D	13/0815-D	V	Animal GI disease	2013	Australia
1502.1	Clostridium perfringens strain 1001175st1_F9	1001175st1_F9	IV	N/A	2016	N/A
1502.1	Clostridium perfringens strain NCTC8081	NCTC8081	IV	Human GI disease	1946/1948	Germany
1502.14	Clostridium perfringens AAD 190	AAD 1900a	V	Human GI disease	2002	Finland
1502.14	Clostridium perfringens CPM77b	CPM 77b	V	Soil	2000	Finland
1502.14	Clostridium perfringens 310_85	310/85	IV	Food Poisoning	1985	Germany
1502.14	Clostridium perfringens CP645	C645	IV	Food Poisoning	2003	Finland
1502.14	Clostridium perfringens CPI63	CPI 63K-r5	V	Healthy human	2003	Finland
1502.14	Clostridium perfringens CPS2a	CPS2a	IV	Healthy animal	2000	Finland
1502.14	Clostridium perfringens CPI57	CPI 57K	V	Healthy human	2003	Finland
1502.14	Clostridium perfringens CP793	C793	IV	Food Poisoning	2005	Finland
1502.14	Clostridium perfringens CP346	346/91	IV	Food Poisoning	1991	Germany
1502.14	Clostridium perfringens CP746	C746	IV	Food Poisoning	2004	Finland
1502.14	Clostridium perfringens CPLi3	CPLi 3-1	V	Sludge	2003	Finland
1502.15	Clostridium perfringens C1293	1293/86	IV	Food Poisoning	1986	Germany
1502.15	Clostridium perfringens CP721	721/84	V	Food Poisoning	1984	Germany
1502.15	Clostridium perfringens CA193	AAD1903a	III	Human GI disease	2002	Finland
1502.15	Clostridium perfringens CP955	955/85	IV	Food Poisoning	1985	Germany
1502.15	Clostridium perfringens CPli6	CPLi 6-1	V	Sludge	2007	Finland
1502.15	Clostridium perfringens CP497	497/86	IV	Food Poisoning	1986	Germany
1502.15	Clostridium perfringens CP318	318/86	IV	Food Poisoning	1986	Germany
1502.15	Clostridium perfringens CP103	CPI 103K-3	V	Healthy human	2003	Finland
1502.18	Clostridium perfringens strain P6	P6	IV	Healthy animal	2018	China
1502.18	Clostridium perfringens strain P4	P4	IV	Healthy animal	2018	China
1502.18	Clostridium perfringens strain P3	P3	IV	Healthy animal	2018	China
1502.18	Clostridium perfringens strain C17	C17	IV	Healthy animal	2018	China
1502.18	Clostridium perfringens strain C10	C10	IV	Healthy animal	2018	China
1502.18	Clostridium perfringens strain 1P7	1P7	IV	Healthy animal	2018	China
1502.18	Clostridium perfringens strain 1805-88	1805-88	IV	Healthy animal	2018	China
1502.18	Clostridium perfringens strain 1805-89	1805-89	IV	Healthy animal	2018	China
1502.18	Clostridium perfringens strain 1805-51	1805-51	IV	Healthy animal	2018	China
1502.18	Clostridium perfringens strain 1805-4	1805-4	IV	Healthy animal	2018	China
1502.18	Clostridium perfringens strain 1805-168	1805-168	IV	Healthy animal	2018	China
1502.18	Clostridium perfringens strain 1805-174	1805-174	IV	Healthy animal	2018	China
1502.18	Clostridium perfringens strain 1805-158	1805-158	IV	Healthy animal	2018	China
1502.18	Clostridium perfringens strain 1805-160	1805-160	IV	Healthy animal	2018	China
1502.18	Clostridium perfringens strain 1805-122	1805-122	IV	Healthy animal	2018	China
1502.18	Clostridium perfringens strain 1805-11	1805-11	IV	Healthy animal	2018	China
1502.18	Clostridium perfringens strain 1803-15	1805-15	IV	Healthy animal	2018	China
1502.29	Clostridium perfringens 24-6	24-6	IV	Finnish peacekeeper	2005	Eritrea
1502.29	Clostridium perfringens 203-2	203-2	IV	Local cook	2005	Eritrea
1502.29	Clostridium perfringens 203-3	203-3	IV	Local cook	2005	Eritrea
1502.29	Clostridium perfringens 203-4	203-4	IV	Local cook	2005	Eritrea
1502.29	Clostridium perfringens 205-27	205-27	IV	Local cleaner	2005	Eritrea
1502.29	Clostridium perfringens 205-32	205-32	IV	Local cleaner	2005	Eritrea
1502.29	Clostridium perfringens 233-1	233-1	IV	Local cook	2005	Eritrea
1502.29	Clostridium perfringens 233-6	233-6	IV	Local cook	2005	Eritrea
1502.29	Clostridium perfringens 233-8	233-8	IV	Local cook	2005	Eritrea
1502.48	Clostridium perfringens strain NCTC 10614	NCTC 10614	IV	Food Poisoning	1968	UK
1502.49	Clostridium perfringens strain NCTC10613	NCTC10613	IV	Human GI disease	1946/1948	Germany
195103	Clostridium perfringens str. 13	Str 13	V	Soil	N/A	N/A
195103	Clostridium perfringens strain ATCC 13124	ATCC 13124	V	Gas gangrene	N/A	N/A
289380	Clostridium perfringens SM101	SM101	IV	Food Poisoning	1953	N/A

## Sheet: Table S2
Table S2: The genetic lineage, cpe type (chromosomal/plasmidial/negative), and number of IS elements (>80% identity, >80% length) and presence (1) and absence (0) of selected genes and genetic features (Arc =arginine deiminase pathway, Fhu = ferrichrome uptake system, FeoAB = iron uptake system, Citrate = citrate metabolism, Cellobiose = cellobiose metabolism operon, Fucose = Fucose metabolism op…
Strain	Genome ID	Genetic lineage	cpe type	Number of IS1470 elements	Number of IS1469 elements	Number of IS1151 elements	Location of IS1470 hits	PfoA	Plc	NanH	NanI	NanJ	ColA	NagH	NagI	NagJ	NagK	NagL	Arc	Fhu	FeoAB	Citrate	Pst Phosphate ABC transporter	Cellobiose utilization gmuC	Fucose FucI	Ethanolamin utlization	Myo-inositol	Biotin synthesis	Fefe-hydrogenase	Spore photoproduct lyase	SigV	cold shock protein cspL	Ssp4 -heat resistant allele
203-2	1502.29	IV	chromosomal	23	1	0	Chromosome	0	1	1	0	0	1	0	0	0	0	0	0	1	0	1	0	1	0	0	0	0	1	1	0	0	1
203-3	1502.29	IV	chromosomal	31	1	0	Chromosome	0	1	1	0	0	1	0	0	0	0	0	0	1	0	1	0	1	0	0	0	0	1	1	0	0	1
233-8	1502.29	IV	chromosomal	23	1	0	Chromosome	0	1	1	0	0	1	0	0	0	0	0	0	1	0	1	0	1	0	0	0	0	1	1	0	0	1
203-4	1502.29	IV	chromosomal	62	1	0	Chromosome	0	1	1	0	0	1	0	0	0	0	0	1	1	1	1	0	0	0	0	0	0	1	0	0	0	1
205-27	1502.29	IV	chromosomal	81	1	0	Chromosome	0	1	1	0	0	1	0	0	0	0	0	1	1	1	1	0	0	0	0	0	0	1	0	0	0	1
205-32	1502.29	IV	chromosomal	57	1	0	Chromosome	0	1	1	0	0	1	0	0	0	0	0	1	1	1	1	0	0	0	0	0	0	1	0	0	0	1
233-1	1502.29	IV	chromosomal	65	1	0	Chromosome	0	1	1	0	0	1	0	0	0	0	0	1	1	1	1	0	0	0	0	0	0	1	0	0	0	1
233-6	1502.29	IV	chromosomal	58	1	0	Chromosome	0	1	1	0	0	1	0	0	0	0	0	1	1	1	1	0	0	0	0	0	0	1	0	0	0	1
24-6	1502.29	IV	chromosomal	58	1	0	Chromosome	0	1	1	0	0	1	0	0	0	0	0	1	1	1	1	0	0	0	0	0	0	1	0	0	0	1
NCTC8081	1502.1	IV	chromosomal	49	0	2	Chromosome	0	1	1	0	1	0	0	0	1	0	0	0	1	1	0	1	0	0	0	0	0	1	1	0	0	1
NCTC8239	451758	IV	chromosomal	23	1	0	Chromosome	0	1	1	0	0	1	0	0	0	0	0	1	1	1	1	1	1	0	0	0	0	1	0	0	0	1
SM101	289380	IV	chromosomal	16	1	0	Chromosome	0	1	1	0	0	1	0	0	0	0	0	1	1	1	1	1	1	0	0	0	0	1	0	1	0	1
NCTC10240	1502.49	IV	chromosomal	9	1	0	Chromosome	0	1	1	0	1	1	1	0	1	0	1	0	0	0	0	1	1	1	0	0	0	0	0	0	0	0
CPE str. F4969	451757	V	plasmidial	0	2	0	NA	1	1	1	1	1	1	1	1	1	1	1	1	1	1	0	1	0	1	1	1	1	1	1	1	1	0
Str 13	195103	V	negative	0	0	0	NA	1	1	0	1	1	1	1	1	1	1	1	1	1	0	1	1	0	0	1	1	1	1	1	1	1	0
AAD1903a	1502.15	III	plasmidial	0	1	1	NA	1	1	1	1	1	1	1	1	1	1	1	1	1	1	1	1	0	0	1	1	1	1	1	1	1	0
CPS2a	1502.14	IV	negative	25	0	0	Chromosome	0	1	1	0	1	0	1	1	1	0	0	1	1	1	0	1	0	0	1	1	1	1	0	0	1	0
1293/86	1502.15	IV	chromosomal	21	1	0	Chromosome	0	1	1	0	0	1	0	0	0	0	0	1	1	1	1	0	1	0	0	0	0	1	1	0	0	1
C793	1502.14	IV	chromosomal	19	1	0	Chromosome	0	1	1	0	0	1	0	0	0	0	0	1	1	1	1	0	0	0	0	0	0	1	1	0	0	1
C645	1502.14	IV	chromosomal	17	1	0	Chromosome	0	1	1	0	0	1	0	0	0	0	0	1	1	1	1	0	1	0	0	0	0	1	1	0	0	1
C746	1502.14	IV	chromosomal	18	1	0	Chromosome	0	1	1	0	0	1	0	0	0	0	0	1	1	1	1	0	0	0	0	0	0	1	0	1	0	1
20/85	1502.14	IV	chromosomal	18	1	0	Chromosome	0	1	1	0	0	1	0	0	0	0	0	1	1	1	1	0	1	0	0	0	0	1	1	0	0	1
955/85	1502.15	IV	chromosomal	16	1	0	Chromosome	0	1	1	0	0	1	0	0	0	0	0	0	1	1	1	1	1	0	0	0	0	1	0	0	0	1
310/85	1502.14	IV	chromosomal	16	1	0	Chromosome	0	1	1	1	1	1	0	0	1	0	1	0	0	0	0	1	1	1	0	0	0	0	1	0	0	0
346/91	1502.14	IV	chromosomal	12	1	0	Chromosome	0	1	1	0	1	1	0	0	1	0	1	0	0	0	0	1	1	1	0	0	0	0	0	0	0	0
318/86	1502.15	IV	chromosomal	11	1	0	Chromosome	0	1	1	0	1	1	1	0	1	0	1	0	0	1	0	1	1	1	0	0	0	0	0	0	0	0
497/86	1502.15	IV	chromosomal	11	1	0	Chromosome	0	1	1	0	1	1	0	0	1	0	1	0	0	0	0	1	1	1	0	0	0	0	0	0	0	0
CPN 17a	1502.14	V	negative	8	0	0	Chromosome	1	1	1	1	1	1	1	1	1	1	1	1	1	1	1	1	0	1	1	1	1	1	1	0	1	0
149/92	1502.14	V	plasmidial	7	0	0	Chromosome	1	1	1	1	1	1	1	1	1	1	1	1	1	1	0	1	0	1	1	1	1	1	1	1	1	0
C216	1502.14	V	plasmidial	3	2	0	Chromosome	1	1	1	1	1	1	1	1	1	1	1	1	1	1	0	1	0	1	0	1	1	0	1	1	1	0
C269	1502.15	V	plasmidial	3	4	0	Chromosome	1	1	1	1	1	1	1	1	1	1	1	0	1	1	0	1	0	1	1	1	1	1	1	1	1	0
CPI 18-1b	1502.15	V	plasmidial	3	2	0	Chromosome	1	1	1	1	1	1	1	1	1	1	0	1	1	1	0	1	0	1	1	1	1	1	1	1	1	0
CPI 39-1a	1502.14	V	plasmidial	3	2	0	Chromosome	1	1	1	1	1	1	1	1	1	1	1	1	1	1	0	1	0	1	0	1	1	0	1	1	1	0
CPI 57K	1502.14	V	plasmidial	3	2	0	Chromosome	1	1	1	1	1	1	1	1	1	1	1	1	1	1	0	1	0	1	0	1	1	0	1	1	1	0
AAD 1900a	1502.14	V	plasmidial	2	2	0	Chromosome	1	1	1	1	1	1	1	1	1	1	1	1	1	1	0	1	0	1	1	1	1	1	1	1	1	0
CPM 77b	1502.14	V	plasmidial	2	2	0	Chromosome	1	1	1	1	1	1	1	1	1	1	1	1	1	1	0	1	0	1	0	1	1	0	1	1	1	0
CPLi 6-1	1502.15	V	plasmidial	1	2	0	Chromosome	1	1	1	1	1	1	1	1	1	1	1	1	1	1	0	1	0	1	1	1	1	1	1	1	1	0
721/84	1502.15	V	plasmidial	0	1	1	NA	1	1	1	1	1	1	1	1	1	1	1	1	1	1	0	1	0	0	1	1	1	1	1	1	1	0
AAD 1527a	1502.15	V	plasmidial	0	1	1	NA	1	1	1	1	1	1	1	1	1	1	1	1	1	1	0	1	0	1	1	1	1	1	1	1	1	0
CPI 103K-3	1502.15	V	plasmidial	0	1	1	NA	1	1	1	1	1	1	1	1	1	1	1	1	1	1	0	1	0	1	1	1	1	1	1	1	1	0
CPI 18-6	1502.15	V	plasmidial	0	0	0	NA	1	1	1	1	1	1	1	1	1	1	0	1	1	1	1	1	0	0	1	1	1	1	1	1	1	0
CPI 63K-r5	1502.14	V	plasmidial	0	1	1	NA	1	1	1	1	1	1	1	1	1	1	1	1	1	1	0	1	0	0	1	1	1	1	1	1	1	0
CPI 75-1	1502.14	V	plasmidial	0	1	1	NA	1	1	1	1	1	1	1	1	1	1	0	1	1	1	0	1	0	0	1	1	1	1	1	1	1	0
CPI53k-r1	1502.15	V	plasmidial	0	1	1	NA	1	1	1	1	1	1	1	1	1	1	1	1	1	1	1	1	0	1	1	1	1	1	0	1	1	0
CPLi 3-1	1502.14	V	plasmidial	0	1	1	NA	1	1	1	1	1	1	1	1	1	1	1	1	1	1	0	1	0	1	1	1	1	1	1	1	1	0
